# Supplementary material for: Lab-Scale Cultivation of Cupriavidus necator on Explosive Gas Mixtures: Carbon Dioxide Fixation into Polyhydroxybutyrate
Source: Bioengineering (Basel). 2022 May 10;9(5):204. doi: 10.3390/bioengineering9050204 (PMC9138072; doi:10.3390/bioengineering9050204)
Supplement: Supplementary file 1 [file bioengineering-09-00204-s001.zip]

Archive with 2 entries (2 files):
- Supplementary Data.xlsx
- Supplementary Information_revision.pdf
